# Supplementary material for: The Importance of the Transcription Factor Foxp3 in the Development of Primary Immunodeficiencies
Source: J Clin Med. 2022 Feb 11;11(4):947. doi: 10.3390/jcm11040947 (PMC8874698; doi:10.3390/jcm11040947)
Supplement: Supplementary file 1 [file jcm-11-00947-s001.zip]

Archive with 1 entries (1 files):
- jcm-1559584-supplementary.pdf
